# Supplementary material for: Transfer activation of SXT/R391 integrative and conjugative elements: unraveling the SetCD regulon
Source: Nucleic Acids Res. 2015 Feb 6;43(4):2045–56. doi: 10.1093/nar/gkv071 (PMC4344509; doi:10.1093/nar/gkv071)
Supplement: SUPPLEMENTARY DATA [file supp_gkv071_nar-03411-m-2014-File009.xls]

## Sheet: RNA-seq SXT
Gene	Strand	Start	End	EDGE-pro reads count SXT WT (DPL492)			RPKM SXT WT (DPL492)			EDGE-pro reads count SXT WT (DPL492) +MC			RPKM SXT WT (DPL492) +MC			EDGE-pro reads count SXT ΔsetCD (DPL3) +MC			RPKM SXT ΔsetCD (DPL3) +MC			Differential expression SXT WT (DPL492) +MC vs SXT ΔsetCD (DPL3) +MC					Differential expression SXT WT (DPL492) vs SXT ΔsetCD (DPL3) +MC					Differential expression SXT WT (DPL492) +MC vs SXT WT (DPL492)					ICE region (core, HS, or VR)
				Replicate 1	Replicate 2	Replicate 3	Replicate 1	Replicate 2	Replicate 3	Replicate 1	Replicate 2	Replicate 3	Replicate 1	Replicate 2	Replicate 3	Replicate 1	Replicate 2	Replicate 3	Replicate 1	Replicate 2	Replicate 3	Base Mean WT + MC	Base Mean ΔsetCD + MC	Fold Changea	p-valuea	Differentially expressedb	Base Mean WT	Base Mean ΔsetCD + MC	Fold Changea	p-valuea	Differentially expressedb	Base Mean WT + MC	Base Mean WT	Fold Changea	p-valuea	Differentially expressedb
xis	+	624	815	7	5	1	0	0	0	1903	456	2523	2902	604	3166	0	0	60	0	0	68	1643.73	13.94	117.9146	7.56E-03	YES	4.65	14.20	0.3275	7.53E-01	NO	1505.18	4.15	362.6940	1.92E-03	YES	Core
int	-	2076	838	13	2356	6	0	431	0	2788	2057	516	659	422	100	9635	0	65	1721	0	0	1833.06	3676.77	0.4986	5.48E-01	NO	759.74	3776.06	0.2012	1.45E-01	NO	1692.22	667.51	2.5351	4.26E-01	NO	Core
s002	-	2347	2081	0	0	0	0	0	0	558	0	0	612	0	0	0	0	0	0	0	0	206.83	0	INF	2.15E-01	NO	0	0	N/A	N/A	NO	187.61	0	INF	2.56E-01	NO	Core
s003	-	3324	2353	4	2	0	0	0	0	2514	1722	134	757	451	33	0	0	0	0	0	0	1507.11	0	INF	1.15E-04	YES	2.22	0	INF	4.66E-01	NO	1390.81	1.99	698.8995	1.67E-03	YES	Core
mobI	+	3807	4229	0	0	0	0	0	0	364	12	2	252	0	0	0	1	0	0	0	0	139.26	0.23	605.4783	3.46E-01	NO	0	0.23	0	1.00E+00	NO	126.49	0	INF	3.15E-01	NO	Core
rumB	-	5415	4246	0	0	0	0	0	0	364	0	2	91	0	0	0	0	0	0	0	0	135.55	0	INF	2.93E-01	NO	0	0	N/A	N/A	NO	122.96	0	INF	3.18E-01	NO	Core
s005	+	5699	6289	0	0	0	0	0	0	0	0	0	0	0	0	0	0	0	0	0	0	0	0	N/A	N/A	NO	0	0	N/A	N/A	NO	0	0	N/A	N/A	NO	VRIII
tnpA	+	6406	9381	5737	10398	6729	502	791	483	5278	12958	4144	519	1108	336	9859	7437	7126	733	489	523	7276.18	7112.30	1.0230	7.91E-01	NO	7515.99	7246.21	1.0372	8.01E-01	NO	6788.66	6660.05	1.0193	9.40E-01	NO	VRIII
tnpB	+	9802	11292	4	0	16	0	0	0	2	53	20	0	0	0	1	2	0	0	0	0	23.46	0.84	27.9286	5.67E-01	NO	6.17	0.85	7.2588	5.97E-01	NO	22.06	5.46	4.0403	7.85E-01	NO	VRIII
dfr18	-	12210	11659	147	3808	470	69	1562	182	0	3	17	0	0	0	3413	1452	3211	1369	515	1270	6.30	2376.88	0.0027	1.11E-04	YES	1409.68	2426.22	0.5810	6.51E-01	NO	5.81	1239.87	0.0047	1.00E-02	YES	VRIII
s009	-	12769	12227	10471	17352	13736	5020	7236	5407	9718	15879	13551	5240	7442	6013	23405	18492	19084	9541	6669	7673	12798.46	17580.23	0.7280	4.59E-01	NO	13615.40	17907.72	0.7603	5.52E-01	NO	11867.22	12066.03	0.9835	9.74E-01	NO	VRIII
s010	-	13935	12772	10820	7610	6918	2420	1480	1270	6514	9210	11259	1639	2013	2331	6388	13815	7328	1215	2324	1375	8822.63	7306.68	1.2075	6.44E-01	NO	8684.67	7407.24	1.1725	8.12E-01	NO	8163.26	7736.29	1.0552	7.49E-01	NO	VRIII
dcd	-	14678	13953	93	12521	5886	33	3906	1733	5330	10093	10158	2150	3538	3371	106	4276	3194	32	1153	961	8309.14	1765.50	4.7064	9.05E-03	NO	5725.91	1781.42	3.2142	1.00E-01	NO	7705.95	5032.32	1.5313	3.45E-01	NO	VRIII
tnpB	+	14938	15267	4	0	8	0	0	0	2	1	20	0	0	0	1	0	0	0	0	0	7.37	0.38	19.3947	5.40E-01	NO	3.87	0.39	9.9231	5.34E-01	NO	6.76	3.44	1.9651	8.75E-01	NO	VRIII
s013	+	15301	16182	318	220	452	94	56	110	20	83	176	0	24	48	7	45	446	0	0	110	88.72	116.62	0.7608	9.26E-01	NO	325.39	118.63	2.7429	7.88E-01	NO	82.15	289.06	0.2842	7.36E-01	NO	VRIII
floR	+	16402	17613	5966	2514	3544	1281	470	625	2450	5903	2234	592	1239	444	3662	5653	5644	669	913	1017	3440.96	4002.70	0.8597	8.32E-01	NO	4173.52	4066.10	1.0264	9.60E-01	NO	3208.23	3725.29	0.8612	8.89E-01	NO	VRIII
s015	+	17644	17946	36	0	0	31	0	0	0	0	0	0	0	0	0	0	0	0	0	0	0	0	N/A	N/A	NO	14.20	0	INF	3.55E-01	NO	0	12.83	0	3.87E-01	NO	VRIII
tnpB'	+	18061	18597	0	36	0	0	15	0	0	52	0	0	25	0	0	2	566	0	0	230	16.09	131.95	0.1219	6.62E-01	NO	11.50	134.40	0.0856	6.08E-01	NO	15.30	10.11	1.5134	9.38E-01	NO	VRIII
strB	-	19408	18575	20	2271	3167	0	617	812	6193	708	299	2174	216	86	1334	8402	5408	354	1973	1416	2609.06	3695.26	0.7061	4.34E-01	NO	1641.84	3734.33	0.4397	3.04E-01	NO	2377.16	1443.29	1.6470	6.85E-01	NO	VRIII
strA	-	20211	19411	6476	20810	19048	2105	5883	5083	21138	10190	12505	7727	3237	3762	4625	17835	18253	1278	4360	4975	14940.10	10098.99	1.4794	4.05E-01	NO	14667.64	10229.75	1.4338	3.65E-01	NO	13729.51	12952.80	1.0600	9.86E-01	NO	VRIII
sul2	-	21087	20275	1063	502	236	340	140	62	842	1735	1128	303	543	334	1403	1619	2005	382	390	538	1205.50	1371.25	0.8791	9.28E-01	NO	647.49	1394.73	0.4642	5.21E-01	NO	1120.55	579.21	1.9346	5.63E-01	NO	VRIII
tnpA'	+	21558	22917	6348	12456	11114	1215	2074	1747	7188	6595	5477	1547	1234	970	10268	9000	3806	1671	1296	611	6436.05	6855.87	0.9388	9.68E-01	NO	9672.23	6979.93	1.3857	3.18E-01	NO	5944.69	8561.29	0.6944	2.91E-01	NO	VRIII
s021	-	23361	22642	8756	7072	3493	3166	2224	1037	3922	7504	8759	1595	2652	2931	4089	6584	16035	1257	1791	4862	6543.91	6792.95	0.9633	9.02E-01	NO	6716.22	6906.05	0.9725	7.90E-01	NO	6065.25	5986.08	1.0132	8.22E-01	NO	VRIII
rumB	-	23783	23517	0	0	1	0	0	0	1	1058	1	0	1008	0	20	2949	14	17	2163	0	328.13	688.95	0.4763	6.60E-01	NO	0.29	689.88	0.0004	2.80E-02	YES	311.97	0.25	1247.8800	1.92E-01	NO	Core
rumA	-	24240	23794	0	0	1	0	0	0	1	693	1	0	395	0	20	2409	10	0	1055	0	215.16	563.85	0.3816	6.31E-01	NO	0.29	564.65	0.0005	5.19E-02	YES	204.56	0.25	818.2400	2.84E-01	NO	Core
s024	+	24879	25784	3486	7068	7347	1002	1767	1733	6955	7725	5351	2248	2170	1423	12017	8537	6507	2936	1845	1568	6659.60	8041.56	0.8281	8.19E-01	NO	5740.97	8195.20	0.7005	6.33E-01	NO	6162.36	5079.03	1.2133	7.03E-01	NO	Core
s025	+	25861	26172	868	4	0	724	0	0	908	305	0	852	249	0	24	472	11	17	296	0	430.95	120.21	3.5850	6.94E-01	NO	343.74	120.61	2.8500	8.25E-01	NO	395.03	310.41	1.2726	8.80E-01	NO	Core
s026	+	26283	27167	1811	1347	4656	533	345	1125	4780	9759	8238	1581	2806	2243	7616	2701	3432	1905	598	847	7395.21	4312.72	1.7147	1.55E-01	NO	2480.19	4406.49	0.5628	5.68E-01	NO	6866.32	2197.59	3.1245	2.37E-02	NO	Core
s027	+	27180	27776	3642	5988	9121	1588	2271	3266	8632	8691	10098	4233	3705	4076	3947	10144	3632	1463	3327	1328	9080.18	4676.28	1.9418	1.58E-01	NO	5966.13	4734.89	1.2600	6.42E-01	NO	8386.16	5278.81	1.5886	2.60E-01	NO	HS5
s028	+	27776	28357	2147	9017	6363	960	3508	2337	8215	5214	7383	4133	2280	3057	13733	9298	6209	5223	3128	2329	6991.59	8799.46	0.7945	7.38E-01	NO	5553.33	8969.62	0.6191	4.86E-01	NO	6435.96	4900.87	1.3132	6.01E-01	NO	HS5
s029	+	28379	32053	37877	16180	28323	2683	997	1647	30948	33850	51784	2466	2344	3395	56929	37874	37387	3429	2018	2221	38310.68	39029.29	0.9816	7.26E-01	NO	28236.73	39785.06	0.7097	2.22E-01	NO	35373.53	25181.07	1.4048	8.98E-03	NO	HS5
s031	+	32067	33233	1220	28	1862	272	0	341	2281	1432	5209	572	312	1076	2161	1580	2259	410	265	423	2934.66	1709.35	1.7168	4.47E-01	NO	1024.26	1741.72	0.5881	6.67E-01	NO	2697.90	912.14	2.9578	1.92E-01	NO	HS5
s033	+	33233	33988	3461	1102	40	1192	330	0	3623	8387	2762	1403	2823	880	512	8067	7576	150	2089	2188	4811.36	3809.48	1.2630	8.06E-01	NO	1729.12	3849.44	0.4492	1.76E-01	NO	4486.60	1552.68	2.8896	5.47E-02	NO	HS5
s035	+	33995	37564	1262	3211	4	92	204	0	2935	1717	2492	241	122	168	11695	1407	2556	725	77	156	2406.72	5361.86	0.4489	3.13E-01	NO	1525.17	5493.44	0.2776	1.11E-01	NO	2214.25	1352.07	1.6377	5.38E-01	NO	HS5
s038	+	37567	40221	144	1851	5814	0	158	468	2283	6743	7320	252	646	664	6873	8111	6028	573	598	496	5246.17	5877.41	0.8926	9.37E-01	NO	2315.64	5976.02	0.3875	2.06E-01	NO	4873.23	2037.10	2.3922	1.68E-01	NO	HS5
s039	+	40241	42313	6797	41	0	854	0	0	1755	5961	1950	248	732	227	2057	5025	9182	220	475	967	3111.56	4070.24	0.7645	6.39E-01	NO	2694.76	4132.36	0.6521	3.27E-01	NO	2909.33	2433.46	1.1956	5.54E-01	NO	HS5
s040	+	42360	45008	113	3999	70	0	342	0	2349	668	3435	260	64	312	65	5199	1504	0	384	124	2162.84	1569.56	1.3780	8.41E-01	NO	1342.59	1577.93	0.8509	8.02E-01	NO	1981.82	1180.50	1.6788	5.91E-01	NO	HS5
traI	+	45166	47313	42	6	0	0	0	0	930	2584	4925	127	306	552	6	2	652	0	0	66	2700.70	154.20	17.5143	1.55E-02	YES	18.49	157.10	0.1177	6.11E-01	NO	2500.37	16.65	150.1724	1.06E-04	YES	Core
traD	+	47365	49182	12	88	0	0	0	0	184	3105	1176	30	435	156	0	378	528	0	41	63	1400.78	209.58	6.6837	2.19E-01	NO	32.86	211.95	0.1550	6.37E-01	NO	1316.39	28.98	45.4241	3.44E-02	YES	Core
s091	+	49195	49752	0	0	0	0	0	0	92	0	0	48	0	0	0	0	0	0	0	0	34.10	0	INF	4.03E-01	NO	0	0	N/A	N/A	NO	30.93	0	INF	3.70E-01	NO	Core
traJ	+	49742	50374	0	3	1162	0	0	392	0	0	0	0	0	0	0	58	4	0	18	0	0	14.27	0	4.06E-01	NO	334.19	14.30	23.3699	4.27E-01	NO	0	293.88	0	1.56E-01	NO	Core
s044	-	50681	50406	0	8	2272	0	0	1760	0	0	0	0	0	0	1	734	8	0	521	0	0	171.02	0	2.32E-01	NO	654.11	171.23	3.8201	5.55E-01	NO	0	575.20	0	3.59E-02	YES	HS1
s045	-	51001	50681	2	4	1111	0	0	740	610	1008	8	556	799	0	0	0	2	0	0	0	540.59	0.46	1175.1957	5.97E-02	YES	320.68	0.47	682.2979	1.80E-01	NO	504.03	282.01	1.7873	8.50E-01	NO	HS1
traL	+	51182	51460	33	10	3	31	0	0	2483	4904	5109	2606	4473	4412	1	11	1	0	0	0	4052.49	3.14	1290.6019	1.57E-08	YES	17.08	3.16	5.4051	7.55E-01	NO	3758.54	15.32	245.3355	2.46E-07	YES	Core
traE	+	51460	52083	49	18	2	20	0	0	1482	4271	6054	695	1742	2338	2	262	983	0	82	344	3784.17	289.36	13.0777	8.05E-03	YES	25.66	293.71	0.0874	4.93E-01	NO	3509.59	23.02	152.4583	2.63E-06	YES	Core
traK	+	52067	52963	5	5	15	0	0	0	4413	1326	524	1440	376	141	1	253	987	0	55	240	2211.66	287.84	7.6836	1.18E-01	NO	7.87	292.19	0.0269	3.82E-01	NO	2025.77	6.97	290.6413	3.69E-04	YES	Core
traB	+	52969	54255	260	4	1	53	0	0	3481	4847	1013	792	958	190	0	0	2	0	0	0	3110.46	0.46	6761.8696	5.64E-08	YES	104.14	0.47	221.5745	4.06E-01	NO	2890.26	94.02	30.7409	1.03E-03	YES	Core
traV	+	54255	54902	1468	24	22	590	0	0	8760	14589	6682	3958	5729	2485	1769	4	5	604	0	0	9873.57	674.37	14.6412	3.47E-07	YES	593.16	692.57	0.8565	1.00E+00	NO	9174.84	535.37	17.1374	1.35E-08	YES	Core
traA	+	54902	55285	1199	20	0	813	0	0	3082	4475	5341	2350	2966	3351	1766	2	3	1018	0	0	4215.05	672.30	6.2696	8.51E-03	YES	479.44	690.46	0.6944	8.90E-01	NO	3900.93	432.85	9.0122	3.25E-03	YES	Core
mosA	+	55653	56297	0	3	968	0	0	321	1	0	0	0	0	0	0	359	0	0	109	0	0.37	82.55	0.0045	3.87E-01	NO	278.56	82.63	3.3712	7.41E-01	NO	0.34	244.95	0.0014	2.37E-01	NO	HS2
mosT	+	56281	57228	1382	3	0	379	0	0	3	1056	0	0	283	0	12	1594	1	0	329	0	327.94	371.32	0.8832	9.30E-01	NO	546.21	371.81	1.4691	9.92E-01	NO	311.76	493.29	0.6320	9.14E-01	NO	HS2
dsbC	+	57363	58052	52	19	743	20	0	230	9080	5768	8276	3853	2127	2890	1337	3	1	429	0	0	7765.85	509.03	15.2562	5.79E-06	YES	239.66	522.78	0.4584	8.74E-01	NO	7148.60	211.23	33.8427	1.30E-07	YES	Core
traC	+	58055	60451	86	62	12	0	0	0	6213	15736	12410	759	1671	1248	3395	1886	1287	314	154	117	11094.51	2022.88	5.4845	1.78E-04	YES	57.18	2063.78	0.0277	1.69E-02	YES	10316.04	51.07	201.9980	3.27E-19	YES	Core
s093	+	60447	60794	0	0	0	0	0	0	0	72	0	0	53	0	0	0	0	0	0	0	22.28	0	INF	4.07E-01	NO	0	0	N/A	N/A	NO	21.19	0	INF	3.70E-01	NO	Core
trhF	+	60778	61287	0	0	0	0	0	0	0	0	0	0	0	0	0	0	0	0	0	0	0	0	N/A	N/A	NO	0	0	N/A	N/A	NO	0	0	N/A	N/A	NO	Core
traW	+	61205	62422	0	0	0	0	0	0	1	3137	0	0	655	0	0	0	0	0	0	0	971.25	0	INF	2.39E-03	YES	0	0	N/A	N/A	NO	923.47	0	INF	4.30E-03	YES	Core
traU	+	62409	63434	0	0	0	0	0	0	42	1917	38	0	475	0	0	0	10	0	0	0	620.87	2.32	267.6164	7.56E-02	YES	0	2.37	0	4.31E-01	NO	589.25	0	INF	3.55E-02	YES	Core
traN	+	63440	67135	18	6	0	0	0	0	1438	1312	5835	114	90	380	7217	2	2	432	0	0	2782.87	2743.66	1.0143	6.27E-01	NO	9.02	2817.83	0.0032	1.19E-04	YES	2560.58	8.10	316.1210	1.98E-05	YES	Core
s090	-	67911	67234	1	1	0	0	0	0	0	6	0	0	0	0	0	0	0	0	0	0	1.86	0	INF	5.17E-01	NO	0.71	0	INF	6.02E-01	NO	1.77	0.64	2.7656	8.08E-01	NO	HS4
s060	-	69003	67921	7	984	2598	0	206	513	1678	813	800	454	191	178	3390	1132	1221	693	205	246	1126.37	1832.27	0.6147	7.06E-01	NO	1062.26	1872.66	0.5672	7.83E-01	NO	1035.25	933.88	1.1085	9.76E-01	NO	HS4
s061	-	70067	69006	44	84	2442	0	18	492	4080	1594	2686	1125	382	609	1281	36	1233	267	0	253	2854.36	781.54	3.6522	1.37E-01	NO	744.51	800.06	0.9306	9.01E-01	NO	2619.24	655.08	3.9984	1.73E-01	NO	HS4
s062	-	70863	70183	6	2	0	0	0	0	584	330	650	251	123	230	0	14	0	0	0	0	523.99	3.22	162.7298	1.38E-01	NO	3.01	3.22	0.9348	9.29E-01	NO	481.83	2.70	178.4556	1.65E-01	NO	HS4
s063	-	71606	71007	49	1397	4228	21	527	1506	5241	5045	8821	2558	2140	3542	1	882	2	0	288	0	6291.36	203.65	30.8930	2.10E-05	YES	1678.25	203.87	8.2320	1.58E-01	NO	5803.07	1475.84	3.9320	2.56E-02	NO	Core
s089	+	71974	72297	20	5	2	16	0	0	5811	657	2749	5251	516	2044	2	2	2	0	0	0	3225.87	1.68	1920.1607	2.16E-07	YES	10.06	1.71	5.8830	6.90E-01	NO	2943.74	9.03	325.9956	4.44E-06	YES	Core
ssb	+	72316	72732	20	4	0	0	0	0	2101	1104	2702	1475	674	1561	0	0	0	0	0	0	1974.24	0	INF	7.09E-06	YES	9.17	0	INF	3.54E-01	NO	1814.31	8.25	219.9164	9.04E-04	YES	Core
bet	+	72815	73630	35	4	0	0	0	0	0	940	5477	0	293	1617	15	0	2	0	0	0	2021.62	6.17	327.6532	2.98E-04	YES	15.09	6.33	2.3839	8.36E-01	NO	1863.89	13.59	137.1516	1.30E-03	YES	Core
orfZ	+	73715	73858	0	0	0	0	0	0	371	4	0	754	0	0	0	0	0	0	0	0	138.75	0	INF	2.89E-01	NO	0	0	N/A	N/A	NO	125.91	0	INF	3.15E-01	NO	Core
exo	+	73919	74932	412	12	0	106	0	0	1409	46	2732	407	0	649	2	0	0	0	0	0	1399.78	0.76	1841.8158	6.68E-04	YES	166.38	0.78	213.3077	3.45E-01	NO	1279.01	150.18	8.5165	1.43E-01	NO	Core
s067	+	75028	76101	2653	5028	2	643	1060	0	2932	1595	1592	799	378	357	0	4	0	0	0	0	2083.46	0.92	2264.6304	3.73E-05	YES	2654.04	0.92	2884.8261	7.71E-06	YES	1916.51	2357.28	0.8130	8.09E-01	NO	Core
s088	+	76107	76868	0	0	0	0	0	0	0	14	0	0	0	0	0	0	0	0	0	0	4.33	0	INF	4.67E-01	NO	0	0	N/A	N/A	NO	4.12	0	INF	4.29E-01	NO	Core
s068	+	76970	77920	17	10	6	0	0	0	1487	308	2684	458	82	680	0	0	316	0	0	73	1494.61	73.41	20.3598	7.28E-02	YES	11.62	74.78	0.1554	6.81E-01	NO	1368.42	10.38	131.8324	9.72E-03	YES	Core
s069	+	77985	78422	7	0	0	0	0	0	3127	73	1566	2090	42	861	0	0	2	0	0	0	1676.47	0.46	3644.5000	1.65E-04	YES	2.76	0.47	5.8723	7.37E-01	NO	1526.65	2.49	613.1124	9.25E-04	YES	Core
s070	+	78495	80147	14	1276	4	0	175	0	1326	1623	2985	235	250	435	2	0	0	0	0	0	1937.03	0.76	2548.7237	3.63E-05	YES	414.43	0.78	531.3205	1.28E-01	NO	1788.49	364.19	4.9109	1.82E-01	NO	Core
s071	+	80232	80726	27	89	0	0	41	0	981	2	3202	580	0	1559	0	2	0	0	0	0	1376.04	0.46	2991.3913	7.43E-04	YES	39.09	0.46	84.9783	4.43E-01	NO	1258.37	34.60	36.3691	4.85E-02	YES	Core
s092	+	80729	81067	2	1	0	0	0	0	0	0	300	0	0	213	0	6	0	0	0	0	94.80	1.38	68.6957	5.00E-01	NO	1.11	1.38	0.8043	9.28E-01	NO	86.94	0.99	87.8182	4.57E-01	NO	Core
s072	+	81162	82232	23	560	3448	0	118	688	1780	206	3840	487	49	864	84	2032	1418	17	372	289	1936.93	828.58	2.3376	4.93E-01	NO	1176.83	836.05	1.4076	7.92E-01	NO	1771.93	1034.92	1.7121	6.62E-01	NO	Core
s073	+	82326	83030	1493	1449	2393	551	465	726	2900	97	29	1204	35	0	1	1702	50	0	473	15	1114.08	403.36	2.7620	6.12E-01	NO	1738.34	403.97	4.3031	3.20E-01	NO	1011.96	1542.22	0.6562	6.09E-01	NO	Core
dgcL	-	84225	83299	18	1827	0	0	446	0	732	3427	1660	231	941	431	4361	604	3512	1041	128	827	1856.50	2612.09	0.7107	8.22E-01	NO	590.94	2672.28	0.2211	1.91E-01	NO	1735.66	519.28	3.3424	2.87E-01	NO	HS3
s075	-	88037	84234	10861	4956	4422	743	295	248	7349	12859	3893	566	860	247	9670	12090	7379	563	622	424	7933.85	8169.16	0.9712	9.65E-01	NO	7136.93	8303.28	0.8595	6.91E-01	NO	7383.08	6376.43	1.1579	5.59E-01	NO	HS3
traF	+	88772	89713	10	2444	0	0	588	0	2166	641	3028	673	173	775	2	0	330	0	0	76	1958.05	77.42	25.2913	2.85E-02	YES	784.96	78.87	9.9526	3.39E-01	NO	1794.40	689.63	2.6020	3.83E-01	NO	Core
traH	+	89719	91104	40	218	0	0	36	0	4446	19	5527	939	0	961	2	1442	0	0	204	0	3400.30	332.34	10.2314	2.52E-02	YES	85.45	332.68	0.2569	6.45E-01	NO	3102.15	75.45	41.1153	5.22E-04	YES	Core
traG	+	91111	94677	3974	6026	24	290	383	0	4679	1746	6031	384	125	407	3	1471	1271	0	81	78	4180.42	634.65	6.5870	3.44E-02	YES	3500.46	640.53	5.4649	1.12E-01	NO	3834.76	3113.69	1.2316	6.40E-01	NO	Core
eexS	-	95144	94716	206	677	905	125	357	451	167	2133	1527	114	1265	858	2	1	0	0	0	0	1204.57	0.99	1216.7374	2.30E-03	YES	557.15	1.01	551.6337	7.73E-02	YES	1126.36	491.67	2.2909	5.54E-01	NO	Core
setC	-	95732	95202	2162	699	27	1060	298	0	171	1511	3263	94	724	1481	2	0	0	0	0	0	1562.11	0.76	2055.4079	2.57E-04	YES	1084.10	0.78	1389.8718	6.93E-03	YES	1447.78	973.41	1.4873	5.80E-01	NO	Core
setD	-	96028	95732	5	450	0	0	343	0	1927	2521	1170	1900	2160	949	0	2	1	0	0	0	1864.19	0.69	2701.7246	8.14E-05	YES	145.78	0.70	208.2571	3.73E-01	NO	1728.81	128.10	13.4958	6.15E-02	YES	Core
s082	-	96573	96028	654	924	2	312	383	0	1268	2702	854	680	1259	377	4669	51	1937	1893	18	775	1576.09	2236.11	0.7048	8.72E-01	NO	553.88	2292.50	0.2416	2.48E-01	NO	1468.93	492.92	2.9801	3.43E-01	NO	Core
s083	-	97222	96563	640	2	0	252	0	0	6	1	1	0	0	0	1515	0	244	508	0	81	2.85	632.44	0.0045	7.66E-02	YES	253.14	649.07	0.3900	6.74E-01	NO	2.60	228.61	0.0114	3.95E-01	NO	Core
s084	-	98078	97212	67	230	5	20	60	0	2343	5944	9890	791	1745	2749	8792	8458	1560	2245	1910	393	5833.23	5648.55	1.0327	7.33E-01	NO	101.37	5747.57	0.0176	1.02E-05	YES	5403.08	89.70	60.2350	2.37E-07	YES	Core
setQ	-	98385	98137	14	194	0	0	176	0	1027	2782	2102	1208	2843	2034	1920	1544	1459	1707	1214	1279	1905.89	1423.64	1.3387	6.80E-01	NO	67.52	1450.05	0.0466	8.29E-02	YES	1773.13	59.45	29.8256	1.97E-02	YES	Core
setR	+	98503	99147	2319	50	5404	936	18	1791	3453	4582	335	1567	1808	125	3793	4069	725	1302	1235	245	2803.82	2545.54	1.1015	8.13E-01	NO	2480.65	2588.58	0.9583	9.16E-01	NO	2606.38	2203.14	1.1830	8.60E-01	NO	Core
a N/A: Fold change or p-value determination is not applicable due to zero level of expression in both conditions; INF: Fold change is infinite due to division by zero.
b Differentially expressed if fold change is > 5 or < 0.2, and p-value is < 0.1.
